# Supplementary material for: Disparate Dynamics of Gene Body and cis-Regulatory Element Evolution Illustrated for the Senescence-Associated Cysteine Protease Gene SAG12 of Plants
Source: Plants (Basel). 2021 Jul 6;10(7):1380. doi: 10.3390/plants10071380 (PMC8309469; doi:10.3390/plants10071380)
Supplement: Supplementary file 1 [file plants-10-01380-s001.zip]

Archive with 8 entries (8 files):
- Supplementary Figure S1.jpg
- Supplementary Figure S2.jpg
- Supplementary Figure S3.pdf
- Supplementary Table S1.xls
- Supplementary Table S2.xls
- Supplementary Table S3.xlsx
- Supplementary Table S4.xlsx
- Supplementary Table S5.xls
