# Supplementary material for: Disparate Dynamics of Gene Body and cis-Regulatory Element Evolution Illustrated for the Senescence-Associated Cysteine Protease Gene SAG12 of Plants
Source: Plants (Basel). 2021 Jul 6;10(7):1380. doi: 10.3390/plants10071380 (PMC8309469; doi:10.3390/plants10071380)
Supplement: Supplementary file 1 [file plants-10-01380-s001.zip › Supplementary Table S1.xls]

## Sheet: Arabidopsis thaliana
Nsite-PL analysis of conserved binding sites in 2000 bp region upstream from the start codon of SAG12 in A.thaliana. From left to right the table contains: species in which the TFBS was first identified (Species); name of the transcription factor binding site (TFBS); transcription factor that interacts with the binding site (BF); The strand in which the TFBS resides (strand); The start (Start) an…
Species	TFBS	BF	Strand	Start	End	Sequence
Lycopersicon esculentum	box II EE1	unknown nuclear factor	+	-1989	-1981	GCTTAATTA
Arabidopsis thaliana	W1-box	MINI3	+	-1955	-1949	TTGACCA
Arabidopsis thaliana	AC-I (7)	AtMYB61	+	-1952	-1947	ACCACC
Petroselinum crispum	WA	WRKY1	-	-1950	-1956	GGTCAAA
Arabidopsis thaliana	E-box D	BZR1	-	-1748	-1757	AACAACTGAG
Hordeum vulgare	HvH21	HvH21	-	-1690	-1698	TCTGACACT
Oryza sativa	OsIDD10 BS	OsIDD10	+	-1674	-1667	TTTTGTCC
Arabidopsis thaliana	CDA-1 BS	DET1; CDA-1	-	-1670	-1677	CAAAACGC
Arabidopsis thaliana	site-II motif 1	unknown nuclear factor	+	-1622	-1617	TGGGCC
Zea mays	Pb 3	PBF	+	-1587	-1581	TGCAAAG
Arabidopsis thaliana	CDA-1 BS	DET1; CDA-1	-	-1586	-1593	CAAAACGC
Arabidopsis thaliana	WUS BS 2 (KAN1)	WUS	-	-1527	-1534	ACTAATAC
Populus trichocarpa	SMRE 2	PtrMYB3; PtrMYB20; PtrMYB2; PtrMYB21	-	-1523	-1529	ACCAACT
Arabidopsis thaliana	MYB46 BS1 (MYB63)	MYB46	-	-1522	-1529	TACCAACT
Chlorella vulgaris	NIT2 BS III	NIT2	-	-1432	-1439	CCAAAGGT
Petroselinum crispum	TAGTCAAC motif	unknown nuclear factor	-	-1363	-1370	TAGTCAAC
Arabidopsis thaliana	S2	unknown nuclear factor	-	-1342	-1348	TGTGATG
Arabidopsis thaliana	CCA1 motif (2)	CCA1	-	-1319	-1327	AAAAATCTA
Arabidopsis thaliana	MYB46 BS1 (MYB58)	MYB46	-	-1280	-1287	TACCAAAC
Arabidopsis thaliana	HB05/HB12 BS2	HB05; HB12	+	-1192	-1184	CAATTATTT
Spinacia oleracea	S1	S1F	-	-1175	-1182	ATGGTATT
Phaseolus vulgaris	10 bp Z-BAC-	unknown nuclear factor	-	-761	-770	TCATAGTCAT
Oryza sativa	PY-box	OSDOF3	-	-719	-727	AAAAAGAAA
Arabidopsis thaliana	GARP BS 1	GARP transcription factors	+	-669	-661	AGAATCTTT
Arabidopsis thaliana	AS1-AS2 BS II (BP Y)	AS1-AS2	+	-665	-657	TCTTTGAAT
Triticum aestivum	P-box 1	unknown nuclear factor	+	-529	-522	TGTAAAAG
Arabidopsis thaliana	CCA1 motif (2)	CCA1	-	-483	-491	AAAAATCTA
Oryza sativa, japonica	GTAC-motif 3	IPA1	+	-367	-360	TAGTACAC

## Sheet: Arabidopsis lineage
NsiteM-PL analysis of TFBS conserved within the 2000 bp region upstream of SAG12 orthologs found in A.thaliana, A.lyrata and A.halleri. From left to right the tables contain: motif identification number (Motif); species in which the TFBS was first identified (Species); name of the TFBS (TFBS); transcription factor that interacts with the binding site (BF); and conserved sequence of the TFBS (Sequ…						The presence of a motif within a sequence is identified with ‘+’, while its absence with ‘.’
Motif	Species	TFBS	BF	Sequence		Motif	1	2	3	4	5	6	7	8	9	10	11	12	13	14
1	Oryza sativa	PROL box	unknown nuclear factor	tgcaaag
2	Spinacia oleracea; Pisum sativum; Arabidopsis thaliana;	S1, consensus	S1F	GWWWCCATG		A.thaliana	+	.	+	+	+	+	+	+	+	.	+	.	.	+
3	Spinacia oleracea	S1	S1F	atggtatt		A.lyrata	.	+	.	.	.	.	.	.	+	+	+	+	+	.
4	Petroselinum crispum	WA	WRKY1	ggtcaaa		A.halleri	+	+	+	+	+	+	+	+	+	+	.	+	+	+
5	Arabidopsis thaliana	CDA-1	DET1; CDA-1	caaaacgc
6	Zea mays	Pb 3	PBF	tgcaaag
7	Chlorella vulgaris	NIT2 BS III	NIT2	ccaaaggt
8	Phaseolus vulgaris	10 bp Z-BAC-	unknown nuclear factor	tcatagtcat
9	Arabidopsis thaliana	AS1-AS2 BS II (BP Y)	AS1-AS2	tctttgaat
10	Arabidopsis thaliana	EIN3 BS2	EIN3	ATGTATac
11	Oryza sativa	PY-box	OSDOF3	aaAAAGaaa
12	Glycine max	Fp2/I	unknown nuclear factor	actttaatt
13	Arabidopsis thaliana	TL1	TBF1	GAAGAAGAA
14	Arabidopsis thaliana	site-II motif 1	unknown nuclear factor	tgggcc

## Sheet: A.thaliana; B.napus
NsiteM-PL analysis of TFBS conserved within the 2000 bp region upstream of SAG12 orthologs found in A.thaliana and B.napus. From left to right the tables contain: motif identification number (Motif); species in which the TFBS was first identified (Species); name of the TFBS (TFBS); transcription factor that interacts with the binding site (BF); and conserved sequence of the TFBS (Sequence).						The presence of a motif within a sequence is identified with ‘+’, while its absence with ‘.’
Motif	Species	TFBS	BF	Sequence		Motif	1	2	3	4	5	6	7	8
1	Spinacia oleracea; Pisum sativum; Arabidopsis thaliana	S1, consensus	S1F	GWWWCCATG
2	Nicotiana tabacum	adjb	unknown nuclear factor	tttggagt		AT5G45890	.	.	+	.	.	.	.	+
3	Arabidopsis thaliana	AS1-AS2 BS II (BP Y)	AS1-AS2	tctttgaat		BnaC02g31910D	+	+	+	+	+	+	+	+
4	Oryza sativa	GAMYB BS (CYP703A3)	GAMYB	tAACcaat		BnaA02g24130D	+	+	+	+	+	+	+	+
5	Humicola gricea	CreA BS	CreA	GYGGGG		BnaC07g18750D	+	+	.	.	.	+	.	.
6	Arabidopsis thaliana	EBS3	EIN3	atACTTTg		BnaA06g40240D	+	+	.	+	+	+	+	.
7	Arabidopsis thaliana	ACG-box	HY5	taacggc
8	Oryza sativa	OsIDD10	OsIDD10	tttTGTcc

## Sheet: A.thaliana; S.lycopersicum
NsiteM-PL analysis of TFBS conserved within the 2000 bp region upstream of SAG12 orthologs found in A.thaliana and S.lycopersicum. From left to right the tables contain: motif identification number (Motif); species in which the TFBS was first identified (Species); name of the TFBS (TFBS); transcription factor that interacts with the binding site (BF); and conserved sequence of the TFBS (Sequence).						The presence of a motif within a sequence is identified with ‘+’, while its absence with ‘.’
Motif	Species	TFBS	BF	Sequence		Motif	1	2	3	4	5
1	Petroselinum crispum	TAGTCAAC motif	unknown nuclear factor	tagtcaac
2	Chlorella vulgaris	NIT2 BS III	NIT2	ccaaaggt		AT5G45890	+	+	+	+	+
3	Arabidopsis thaliana	S2	unknown nuclear factor	TGTGATG		Solyc02g076910	+	+	+	+	+
4	Oryza sativa	PY-box	OSDOF3	aaAAAGaaa
5	Arabidopsis thaliana	AC-I (7)	AtMYB61	ACCACC

## Sheet: A.thaliana; P.trichocarpa
NsiteM-PL analysis of TFBS conserved within the 2000 bp region upstream of SAG12 orthologs found in A.thaliana and P.trichocarpa. From left to right the tables contain: motif identification number (Motif); species in which the TFBS was first identified (Species); name of the TFBS (TFBS); transcription factor that interacts with the binding site (BF); and conserved sequence of the TFBS (Sequence).						The presence of a motif within a sequence is identified with ‘+’, while its absence with ‘.’
Motif	Species	TFBS	BF	Sequence		Motif	1	2	3	4	5	6	7	8	9	10	11	12	13	14	15	16	17	18	19	20	21	22	23	24
1	Phaseolus vulgaris	ACGT motif	unknown nuclear factor	cacacgtc
2	Zea mays	KN1/KIP	KN1/KIP	tgacagst		AT5G45890	.	.	.	.	.	.	.	.	.	.	.	.	.	.	+	.	.	+	.	.	.	.	.	.
3	Nicotiana tabacum	adjb	unknown nuclear factor	tttggagt		POPTR_004G055900v3	.	.	+	+	.	.	+	.	.	.	+	.	.	.	.	.	.	.	.	.	.	.	.	.
4	Zea mays	DRE1	unknown nuclear factor	accgaga		POPTR_004G056000v3	+	+	+	+	+	+	+	+	+	+	.	+	+	+	.	+	+	+	+	+	+	+	+	+
5	Lycopersicon esculentum	LRE-TATA AA1	unknown nuclear factor	gcct-tatata		POPTR_004G056100v3	+	+	+	+	+	+	+	.	+	+	+	+	+	+	+	+	+	+	+	.	+	+	+	+
6	Lycopersicon esculentum	AT-rich K	unknown nuclear factor	cagaataa		POPTR_004G056200v3	+	.	+	+	.	+	.	+	.	+	+	+	+	+	+	+	+	+	+	+	+	+	+	+
7	Solanum melongena	ERE 2	Dof factors	aatTCAAg		POPTR_004G056300v3	+	+	+	+	+	+	.	+	+	+	+	+	+	+	+	+	+	+	+	+	+	+	+	+
8	Arabidopsis thaliana	ABRE 3	ABI3; ABI5; AREB1	ACGTGtC		POPTR_004G056400v3	+	.	.	.	.	+	.	.	+	.	+	.	+	.	.	.	.	.	.	.	.	.	.	.
9	Arabidopsis thaliana	Z-DNA-motif	unknown nuclear factor	ATACGTGT		POPTR_004G056500v3	.	+	+	+	+	+	+	+	+	+	+	+	+	+	+	+	+	+	+	+	+	+	+	+
10	Pinus taeda	AC-II	PtMYB4	ACCAACC
11	Spinacia oleracea	Inr	nknown transcriptin factor	tgTCAttt
12	Oryza sativa	GAMYB BS (CYP703A3)	GAMYB	tAACcaat
13	Oryza sativa	Box-III	unknown nuclear factor	ttTTTACACT
14	Lycopersicon esculentum	HSE1	tomato HsfA2	TTCatGAA
15	Oryza sativa	PY-box	OSDOF3	aaAAAGaaa
16	Arabidopsis thaliana	TL1	TBF1	GAAGAAGAA
17	Populus trichocarpa	SMRE 4	PtrMYB3; PtrMYB20; PtrMYB2; PtrMYB21	ACCaAcc
18	Arabidopsis thaliana	HB05/HB12	HB05; HB12	caATtATTt
19	Picea glauca [Moench] Voss	AC-II	PgMYB8	ACCAACC
20	Rosa hybrid	ABRE1	unknown nuclear factor	ACGTGTC
21	Oryza sativa	OsMYB4	OsMYB4	accaacc
22	Oryza sativa	OsMYB4	OsMYB4	accaacc
23	Oryza sativa	OsMYB4	OsMYB4	ggttggt
24	Oryza sativa	OsMYB4	OsMYB4	accaacc

## Sheet: A.thaliana;B.distachyon
NsiteM-PL analysis of TFBS conserved within the 2000 bp region upstream of SAG12 orthologs found in A.thaliana and B.distachyon. From left to right the tables contain: motif identification number (Motif); species in which the TFBS was first identified (Species); name of the TFBS (TFBS); transcription factor that interacts with the binding site (BF); and conserved sequence of the TFBS (Sequence).						The presence of a motif within a sequence is identified with ‘+’, while its absence with ‘.’
Motif	Species	TFBS	BF	Sequence		Motif	1	2	3	4
1	Triticum aestivum	P-box 1	unknown nuclear factor	tgtaaaag
2	Pinus sylvestris	GS1b AC box 1 (AC-II)	PtMYB1; PtMYB4	ACCaccc		AT5G45890	+	+	+	.
3	Chlorella vulgaris	NIT2 BS III	NIT2	ccaaaggt		BRADI_1g74227v3	.	+	+	+
4	Arabidopsis thaliana	ACG-box	HY5	taacggc		BRADI_4g39181v3	+	.	.	+
Motif	Species	TFBS	BF	Sequence		Motif	1	2	3	4	5	6	7	8	9
1	Arabidopsis thaliana	CCA1 BS2	CCA1	aaaaatct
2	Arabidopsis thaliana	CCA1 motif (2)	CCA1	aaaaatcta		AT5G45890	.	+	+	.	.	.	.	.	.
3	Pinus sylvestris	GS1b AC box 1 (AC-II)	PtMYB1; PtMYB4	ACCaccc		BRADI_4g40620v3	.	.	+	+	+	+	.	.	+
4	Arabidopsis thaliana	AE box 1	AEF	AGAAACAt		BRADI_4g40647v3	+	+	+	.	.	.	+	+	+
5	Arabidopsis thaliana	CE1-like element	ABI4	gcCACCG		BRADI_4g40640v3	+	+	.	+	+	+	+	+	+
6	Oryza sativa. japonica	CRE 36-39	unknown nuclear factor	tTCTTtCA		BRADI_4g40627v3	+	+	.	+	+	+	+	+	+
7	Arabidopsis thaliana	WUS BS 2 (KAN2)	WUS	agTAATat
8	Magnaporthe oryzae	A4GA3-motif	COS1	AAAAGAAA
9	Arabidopsis thaliana	NST2 BS	NST2	TGCGTgTaCG
Motif	Species	TFBS	BF	Sequence		Motif	1	2	3	4	5
1	Lycopersicon esculentum	box II EE1	unknown nuclear factor	gcttaatta
2	Oryza sativa	PY-box	OSDOF3	aaAAAGaaa		AT5G45890	+	+	+	.	+
3	Arabidopsis thaliana	WUS BS 2 (KAN1)	WUS	acTAATac		BRADI_5g03338v3	.	+	.	+	.
4	Magnaporthe oryzae	A4GA3-motif	COS1	AAAAGAAA		BRADI_5g03361v3	+	.	+	+	+
5	Arabidopsis thaliana	MYB46 BS (IRX14)	MYB46	tACCaAac

## Sheet: A.thaliana;H.vulgare
NsiteM-PL analysis of TFBS conserved within the 2000 bp region upstream of SAG12 orthologs found in A.thaliana and H.vulgare. From left to right the tables contain: motif identification number (Motif); species in which the TFBS was first identified (Species); name of the TFBS (TFBS); transcription factor that interacts with the binding site (BF); and conserved sequence of the TFBS (Sequence).						The presence of a motif within a sequence is identified with ‘+’, while its absence with ‘.’
Motif	Species	TFBS	BF	Sequence		Motif	1	2	3	4	5	6
1	Glycine max	RY	unknown nuclear factor	caTGCAC
2	Lycopersicon esculentum	box II EE1	unknown nuclear factor	gcttaatta		AT5G45890	.	+	.	+	+	.
3	Pisum sativum	GT2	DF1	ggtaatta		HORVU2Hr1G023960	.	.	.	+	.	+
4	Oryza sativa	PY-box	OSDOF3	aaAAAGaaa		HORVU4Hr1G006280	+	.	+	.	+	.
5	Arabidopsis thaliana	HB05/HB12 BS2	HB05; HB12	caATtATTt		HORVU2Hr1G023980	+	+	+	+	.	+
6	Magnaporthe oryzae	A4GA3-motif	COS1	AAAAGAAA		HORVU4Hr1G006270	+	+	+	.	.	.
						HORVU4Hr1G006310	.	.	+	.	+	+
Motif	Species	TFBS	BF	Sequence		Motif	1	2	3	4	5	6	7	8	9	10	11	12	13	14	15
1	Triticum aestivum	P-box 1	unknown nuclear factor	tgtaaaag
2	Phaseolus vulgaris	RY4	unknown nuclear factor	catgcatg		AT5G45890	+	.	.	.	.	+	.	.	+	.	.	+	.	.	+
3	Spinacia oleracea	S1, consensus	S1F	GWWWCCATG		HORVU6Hr1G083420	.	+	+	+	+	+	+	.	+	+	+	.	+	+	.
4	Vicia faba	Legumin box	Unknown nuclear factor	catgcatg		HORVU6Hr1G084520	+	+	+	+	+	.	+	+	.	+	.	.	+	+	.
5	Oryza sativa	A flowering promoting gene from Oryza sativa	OsLFL1	CATGCATG		HORVU7Hr1G044230	.	.	+	.	.	.	.	+	.	.	+	+	.	.	+
6	Oryza sativa	PY-box	OSDOF3	aaAAAGaaa
7	Arabidopsis thaliana	GCC-consensus	ERF1	MGCCGCCR
8	Pisum sativum	EE (TRX f)	CCA1	GAGATATT
9	Arabidopsis thaliana	HB05/HB12 BS2	HB05; HB12	caATtATTt
10	Arabidopsis thaliana	AtSGR1-RY	ABI3	tCATGCAa
11	Oryza sativa, japonica	GTAC-motif 1	IPA1	atGTACta
12	Oryza sativa, japonica	GTAC-motif 3	IPA1	taGTACac
13	Oryza sativa, japonica	RY	BF (OsLFL1)	CATGCATG
14	Glycine max	RY	unknown nuclear factor	catgcatg
15	Oryza sativa	OsIDD10	OsIDD10	tttTGTcc

## Sheet: A.thaliana;Z.mays
NsiteM-PL analysis of TFBS conserved within the 2000 bp region upstream of SAG12 orthologs found in A.thaliana and Z.mays. From left to right the tables contain: motif identification number (Motif); species in which the TFBS was first identified (Species); name of the TFBS (TFBS); transcription factor that interacts with the binding site (BF); and conserved sequence of the TFBS (Sequence).						The presence of a motif within a sequence is identified with ‘+’, while its absence with ‘.’
Motif	Species	TFBS	BF	Sequence		Motif	1
1	Pinus sylvestris	GS1b AC box 1 (AC-II)	PtMYB1; PtMYB4	ACCaccc
						AT5G45890	+
						Zm00001d004371	+
						Zm00001d008796	+
						Zm00001d045709	+
						Zm00001d045711	+
						Zm00001d045712	+
						Zm00001d045713	+
Motif	Species	TFBS	BF	Sequence		Motif	1	2	3	4	5	6	7	8	9	10	11	12	13	14	15
1	Spinacia oleracea	S1	S1F	atggtatt
2	Hordeum vulgare	Box-1	unknown nuclear factor	catccat		AT5G45890	+	.	.	.	+	+	.	.	.	.	.	+	.	.	+
3	Lycopersicon esculentum	C-rich Q	unknown nuclear factor	cccctcctc		Zm00001d004355	+	+	+	+	+	.	+	+	+	+	+	.	+	+	.
4	Arabidopsis thaliana	CCA1	DET1; CCA1	aaaaatca		Zm00001d004364	+	+	+	+	+	.	+	+	+	+	+	+	+	.	.
5	Petroselinum crispum	TAGTCAAC motif	unknown nuclear factor	tagtcaac		Zm00001d008796	.	.	+	.	.	+	.	+	.	+	+	.	.	+	+
6	Pinus sylvestris	GS1b AC box 1 (AC-II)	PtMYB1; PtMYB4	ACCaccc
7	Spinacia oleracea	rAT-2	unknown nuclear factor	ataattct
8	Glycine max	C1BS1	C1	CAACCACC
9	Musa acuminata subgroup Cavendish, cv Giant governor	ERE	25 kDa unknown nuclear factor	ACCGCCG
10	Humicola gricea	PacC BS1	PacC	gGCCAAGw
11	Oryza sativa. japonica	CRE 39-42	unknown nuclear factor	ggGGAGc
12	Arabidopsis thaliana	WUS BS 2 (KAN1)	WUS	acTAATac
13	Arabidopsis thaliana	WUS BS 2 (KAN2)	WUS	agTAATat
14	Arabidopsis thaliana	WUS BS 1 (AS2)	WUS	caTAATtt
15	Oryza sativa	OsIDD10	OsIDD10	tttTGTcc
Motif	Species	TFBS	BF	Sequence		Motif	1	2	3	4
1	Triticum aestivum	P-box 1	unknown nuclear factor	tgtaaaag
2	Oryza sativa	Motif I core	TAF-1,transacting factor	TACGTGGC		AT5G45890	+	.	+	.
3	Pinus sylvestris	GS1b AC box 1 (AC-II)	PtMYB1; PtMYB4	ACCaccc		Zm00001d045708	+	+	.	+
4	Arabidopsis thaliana	ABRE1	bZIP67 + LEC1/L1L-[NF-YC2]	tACGTggc		Zm00001d045709	+	+	+	+
						Zm00001d045712	+	+	+	+
						Zm00001d045713	.	.	+	.
						Zm00001d045711	+	+	+	+
Motif	Species	TFBS	BF	Sequence		Motif	1	2	3	4	5	6	7	8
1	Pisum sativum	A/T-rich BOX1	PCF1	ataataaaa
2	Dianthus caryophillus	ERE-core	unknown nuclear factor	atttcaaa		AT5G45890	.	.	.	+	.	.	.	.
3	Solanum melongena	ERE 1	Dof factors	attTCAAa		Zm00001d004371	+	+	+	+	+	+	+	+
4	Pinus sylvestris	GS1b AC box 1 (AC-II)	PtMYB1; PtMYB4	ACCaccc		Zm00001d025038	+	+	+	.	+	+	+	+
5	Avena fatua	TATA box	TBF	ctataaata
6	Spinacia oleracea	Inr	unknown transcriptin factor	tgTCAttt
7	Solanum lycopersicum	RIN BSC “Others”	RIN	CTAGWWWWAG
8	Glycine max	TATA-box	unknown nuclear factor	TATAAAta

## Sheet: A.thaliana;C.reinhardtii
NsiteM-PL analysis of TFBS conserved within the 2000 bp region upstream of SAG12 orthologs found in A.thaliana and C.reinhardtii. From left to right the tables contain: motif identification number (Motif); species in which the TFBS was first identified (Species); name of the TFBS (TFBS); transcription factor that interacts with the binding site (BF); and conserved sequence of the TFBS (Sequence).						The presence of a motif within a sequence is identified with ‘+’, while its absence with ‘.’
Motif	Species	TFBS	BF	Sequence		Motif	1	2
1	Chlorella vulgaris	NIT2 BS III	NIT2	ccaaaggt
2	Arabidopsis thaliana	AS1-AS2 BS II (BP Y)	AS1-AS2	tctttgaat		AT5G45890	+	+
						PNW83331	+	+

## Sheet: A.thaliana;O.lucimarinus
NsiteM-PL analysis of TFBS conserved within the 2000 bp region upstream of SAG12 orthologs found in A.thaliana and O.lucimarinus. From left to right the tables contain: motif identification number (Motif); species in which the TFBS was first identified (Species); name of the TFBS (TFBS); transcription factor that interacts with the binding site (BF); and conserved sequence of the TFBS (Sequence).						The presence of a motif within a sequence is identified with ‘+’, while its absence with ‘.’
Motif	Species	TFBS	BF	Sequence		Motif	1
1	Arabidopsis thaliana	CDA-1	DET1; CDA-1	caaaacgc
						AT5G45890	+
						ABO98917	+

[truncated: 1 more sheets: A.thaliana;S.moellendorffii]
