# Supplementary material for: Disparate Dynamics of Gene Body and cis-Regulatory Element Evolution Illustrated for the Senescence-Associated Cysteine Protease Gene SAG12 of Plants
Source: Plants (Basel). 2021 Jul 6;10(7):1380. doi: 10.3390/plants10071380 (PMC8309469; doi:10.3390/plants10071380)
Supplement: Supplementary file 1 [file plants-10-01380-s001.zip › Supplementary Table S2.xls]

## Sheet: Sheet1
Species	Annotation	Exons	Coding exons	Gene length (kb)	Transcript length (bp)	Translation length (aa)	Splice variants
A.chinensis	CEY00_Acc21395	3	3	3.44	1387	370	1
A.halleri	g07633.t1	3	3	1.66	1172	346	2
A.lyrata	fgenesh2_kg8__206__AT5G458901.1	4	3	1.67	1167	346	1
A.thaliana	AT5G45890.1	3	3	1.73	1306	346	1
A.trichopoda	AMTR_s00021p00178980	2	2	1.58	1026	341	1
A.trichopoda	AMTR_s00061p00214890	2	2	1.18	1029	342	1
A.trichopoda	AMTR_s00061p00215070	2	2	1.2	1029	342	1
A.trichopoda	AMTR_s00061p00215230	2	2	1.2	1035	344	1
A.trichopoda	AMTR_s00061p00215400	2	2	1.64	1044	347	1
B.distachyon	BRADI_1g74227v3	2	2	1.13	1041	346	1
B.distachyon	BRADI_4g39181v3	2	2	1.18	1056	351	1
B.distachyon	BRADI_4g40620v3	2	2	1.12	1020	339	1
B.distachyon	BRADI_4g40627v3	2	2	1.12	1020	339	1
B.distachyon	BRADI_4g40640v3	2	2	1.11	1020	339	1
B.distachyon	BRADI_4g40647v3	2	2	1.12	1020	339	1
B.distachyon	BRADI_5g03338v3	2	2	1.22	1026	341	1
B.distachyon	BRADI_5g03361v3	2	2	2.04	1593	343	1
B.napus	BnaC02g31910D	3	3	2.25	1245	346	1
B.napus	BnaA02g24130D	3	3	2.34	1325	346	1
B.napus	BnaC07g18750D	3	3	1.93	1220	343	1
B.napus	BnaA06g40240D	4	4	1.94	1215	322	1
B.vulgaris	BVRB_8g181650	3	3	2.72	1086	309	1
C.reinhardtii	PNW83331	13	13	7.87	2248	498	1
G.raimondii	B456_009G163200	2	2	1.45	1347	303
H.vulgare	HORVU1Hr1G060040.1	2	2	1.14	1027	341	6
H.vulgare	HORVU2Hr1G009150.1	2	2	1.11	1026	341	2
H.vulgare	HORVU2Hr1G009510.1	3	3	1.3	1032	343	4
H.vulgare	HORVU2Hr1G009540	1	1	0.555	555	184	1
H.vulgare	HORVU2Hr1G009610	2	2	1.11	1023	340	1
H.vulgare	HORVU2Hr1G009640.1	2	2	1.11	1023	340	2
H.vulgare	HORVU2Hr1G023960	1	1	0.561	561	186	1
H.vulgare	HORVU2Hr1G023980.2	4	4	1.81	1029	342	2
H.vulgare	HORVU4Hr1G006270.1	2	2	1.11	1029	342	3
H.vulgare	HORVU4Hr1G006280.1	2	2	1.11	1011	336	3
H.vulgare	HORVU4Hr1G006310.1	2	2	1.12	1038	345	3
H.vulgare	HORVU6Hr1G031190	2	1	2.04	984	186	1
H.vulgare	HORVU6Hr1G083420	2	2	1.12	1027	341	5
H.vulgare	HORVU6Hr1G084520.5	2	2	1.12	1020	339	5
H.vulgare	HORVU7Hr1G044230.3	2	2	1.12	1023	340	4
M.esculenta	MANES_16G038400	2	2	1.39	1242	347	1
O.lucimarinus	ABO98917	2	2	0.807	726	241	1
P.persica	PRUPE_5G055700	5	5	0.906	639	212	1
P.persica	PRUPE_5G055900	5	5	0.983	648	215	1
P.persica	PRUPE_5G056100	4	4	1.14	630	209	1
P.persica	PRUPE_5G056500	6	6	1.14	771	256	1
P.trichocarpa	POPTR_004G055900v3	2	2	3.11	1335	339	1
P.trichocarpa	POPTR_004G056000v3	2	2	3.92	1352	305	1
P.trichocarpa	POPTR_004G056100v3	2	2	3.3	1129	340	3
P.trichocarpa	POPTR_004G056200v3	3	3	2.15	990	329	1
P.trichocarpa	POPTR_004G056300v3	2	2	3.27	1106	340	3
P.trichocarpa	POPTR_004G056400v3	1	1	0.585	585	194	1
P.trichocarpa	POPTR_004G056500v3	2	2	2.1	1129	340	1
S.lycopersicum	Solyc02g076910.3	3	3	1.76	1203	351	1
S.moellendorffii	SELMODRAFT_106228	4	4	1.1	900	299	1
S.moellendorffii	SELMODRAFT_106402	4	4	1.2	1014	337	1
S.moellendorffii	SELMODRAFT_143126	4	4	1.21	1002	300	1
S.moellendorffii	SELMODRAFT_230602	5	5	1.21	1032	343	1
S.moellendorffii	SELMODRAFT_232903	4	4	1.11	903	300	1
S.moellendorffii	SELMODRAFT_268054	4	4	1.15	946	300	1
S.moellendorffii	SELMODRAFT_406652	5	5	1.2	963	320	1
S.moellendorffii	SELMODRAFT_83176	4	4	1.11	903	300	1
S.moellendorffii	SELMODRAFT_83554	4	4	1.11	903	300	1
S.tuberosum	PGSC0003DMG400010207	3	3	2.43	1446	347	1
T.cacao	EOY28019	3	3	1.5	1345	322	1
V.vinifera	VIT_10s0003g01090	3	3	3.34	561	186	1
V.vinifera	VIT_10s0003g01100	2	2	1.23	1136	340	1
V.vinifera	VIT_12s0028g02250	2	2	1.1	1030	297	1
V.vinifera	VIT_12s0028g02260	3	3	1.1	981	322	1
V.vinifera	VIT_12s0028g02270	2	2	1.1	1032	341	1
V.vinifera	VIT_12s0028g02290	2	2	1.1	1032	341	1
V.vinifera	VIT_12s0028g02300	2	2	1.1	1037	341	1
Z.mays	Zm00001d004355	2	2	1.12	1032	343	1
Z.mays	Zm00001d004364	2	2	1.01	924	307	1
Z.mays	Zm00001d004371	2	2	1.16	1044	347	1
Z.mays	Zm00001d008796	2	2	1.16	1032	343	1
Z.mays	Zm00001d025038	1	1	1.06	1059	352	1
Z.mays	Zm00001d037301	2	2	0.731	639	212	1
Z.mays	Zm00001d037303	2	2	1.13	1023	340	1
Z.mays	Zm00001d045708	3	3	1.13	990	329	1
Z.mays	Zm00001d045709	3	3	1.12	945	314	1
Z.mays	Zm00001d045711	2	2	1.12	1023	340	1
Z.mays	Zm00001d045712	2	2	1.76	626	123	1
Z.mays	Zm00001d045713	2	2	1.12	1023	340	1
