# Supplementary material for: Disparate Dynamics of Gene Body and cis-Regulatory Element Evolution Illustrated for the Senescence-Associated Cysteine Protease Gene SAG12 of Plants
Source: Plants (Basel). 2021 Jul 6;10(7):1380. doi: 10.3390/plants10071380 (PMC8309469; doi:10.3390/plants10071380)
Supplement: Supplementary file 1 [file plants-10-01380-s001.zip › Supplementary Table S3.xlsx]

## Sheet: Sheet1
Supplemental Table 3: Expression of PAtSAG12::IPT in other plant species.
Species	Transgene	Expression pattern	Reference
Nicotiana tababum cv. Wisconsin38	PAtSAG12::GUS	spatial expresssion pattern	https://doi.org/10.1034/j.1399-3054.2002.1160318.x
Nicotiana tababum cv. Wisconsin39	PAtSAG12::GUS, PAtSAG12::IPT	exclusive senescence-associated expression of SAG12, autoregulatroy feed-back-loop	https://doi.org/10.1126/science.270.5244.1986
Lactuca sativa L. cv Evola	PAtSAG12::IPT	senescence associated expression	https://doi.org/10.1104/pp.010244
Glycine max cv. Clark	PAtSAG12::SAG12‐GFP	localization to senescence-associated vesicles (SAVs)	https://doi.org/10.1111/j.1365-313X.2005.02346.x
Rosa hybrida cv. Linda	PAtSAG12::IPT	delayed senescence, senescence-associated expression	https://doi.org/10.1007/s00299-012-1354-5
Triticum aestivum L.	PAtSAG12::IPT	delayed senescence, senescence-associated expression	https://doi.org/10.1093/jxb/erm319
Brassica oleracea var. italica	PAtSAG12::IPT	delayed senescence, senescence-associated expression	https://doi.org/10.1023/A:1011357320259
Petunia x hybrida cv V26	PAtSAG12::IPT	delayed senescence, senescence-associated expression	https://doi.org/10.1104/pp.103.023945
Nicotiana tabacum L.	PAtSAG12::IPT	delayed senescence, senescence-associated expression	https://doi.org/10.1007/s00425-005-1489-5
Lycopersicon esculentum cv MP-1	PAtSAG12::IPT	delayed senescence, senescence-associated expression	https://doi.org/10.1055/s-2006-924240
Manihot esculenta Crantz	PAtSAG12::IPT	delayed senescence, senescence-associated expression	https://doi.org/10.1111/j.1744-7909.2010.00956.x
Pelargonium zonale	PAtSAG12::IPT	delayed senescence, senescence-associated expression	https://doi.org/10.1007/s10725-018-0434-0
Medicago sativa	PAtSAG12::IPT	delayed senescence, senescence-associated expression	https://doi.org/10.1007/s00299-006-0262-y
Hevea brasiliensis	PAtSAG12::IPT	delayed senescence, senescence-associated expression	https://doi.org/10.1371/journal.pone.0171725
Gerbera jamesonii ‘Yuyan’	PAtSAG12::IPT	delayed senescence, senescence-associated expression	https://doi.org/10.1631/jzus.2007.B0458
Agrostis stolonifera	PAtSAG12::IPT	delayed senescence, senescence-associated expression	https://doi.org/10.21273/JASHS.135.2.108
Oryza sativa Zhonghua 16	PAtSAG12::IPT	delayed senescence, senescence-associated expression	Cai et al., Pak. J. Bot., 44(6): 2041-2046, 2012; http://www.pakbs.org/pjbot/
Boehmeria nivea L. Gaud	PAtSAG12::IPT	delayed senescence, senescence-associated expression	https://doi.org/10.1002/2211-5463.12191
Trifolium repens	PAtSAG12::GUS	senescence-associated expression	https://doi.org/10.1016/j.plantsci.2003.08.011
Zanthoxylum piperitum(L.) DC. f.inermeMakino	PAtSAG12::IPT	delayed senescence, senescence-associated expression	https://doi.org/10.1007/s11105-015-0948-9
