# Supplementary material for: Disparate Dynamics of Gene Body and cis-Regulatory Element Evolution Illustrated for the Senescence-Associated Cysteine Protease Gene SAG12 of Plants
Source: Plants (Basel). 2021 Jul 6;10(7):1380. doi: 10.3390/plants10071380 (PMC8309469; doi:10.3390/plants10071380)
Supplement: Supplementary file 1 [file plants-10-01380-s001.zip › Supplementary Table S4.xlsx]

## Sheet: Sheet1
Supplemental Table 4: Senescence-associated expression of SAG12 in other plant species
Species	Method used for expression analyses	Gene analysed	Expression pattern	Reference
Malus domestica Borkh. cv Golden Delicious		MdSAG12	dark-induced senescence	https://doi.org/10.1111/j.1600-079X.2011.00966.x
Ipomoea batatas cv Tainong 57	Northern blot	IbSAG12	senescence-associated expression, petal senescence	https://doi.org/10.1093/pcp/pcf125
Erysimum linifolium	micro array, sqRT-PCR	El SAG12	senescence-associated expression, natural senescence	https://doi.org/10.1104/pp.108.120402
Hevea brasiliensis	RNA-Seq	HbSAG12H1	senescence-associated expression, natural senescence	https://doi.org/10.1007/s00425-017-2739-z, https://doi.org/10.1371/journal.pone.0171725
Nicotiana mutabilis	qRT-PCR	NmSAG12	senescence-associated expression, flower senescence	https://doi.org/10.1016/j.plantsci.2010.05.011
Anthurium andraeanum	northern blot	AaSAG12	senescence-associated expression, natural senescence	https://doi.org/10.1016/j.plantsci.2003.11.019
Hordeum vulgare L. ‘Nagrad’	qRT-PCR	HvSAG12	senescence-associated expression, natural senescence	https://doi.org/10.1371/journal.pone.0118226
Brassica napus cv Capitol	sqRT-PCR	BnSAG12	senescence associated expression under low and high N supply	https://doi.org/10.1093/jxb/erj142
Brassica napus cv Falcon	promoter:GUS, EMSA	Bn SAG12-1, Bn SAG12-2	senescence associated expression, conservation of elements	https://doi.org/10.1023/A:1006389803990
Brassica rapa var. parachinensis	Northern Blot	BrSAG12	senescence-associated expression, natural senescence	https://doi.org/10.1016/j.jplph.2011.06.011
Populus tremula	EST libraries	PtSAG12	senescence-associated expression, autumn senescence	https://doi.org/10.1104/pp.012732
Petunia hybrida cv ‘Primetime Blue’	sqRT-PCR	PhSAG12	senescence-associated expression, flower senescence	https://doi.org/10.1038/hortres.2015.59
Jatropha curcas	RNA-Seq	JcSAG12-1, JcSAG12-2	senescence-associated expression, natural senescence	https://doi.org/10.1038/s41598-017-18760-6
Zea mays cv B73	Micro array	ZmSAG12	senescence-associated expression, natural senescence	https://doi.org/10.1104/pp.112.199224
Zea mays cv Q319	RNA-Seq, qRT-PCR	ZmSee1=ZmSAG12	senescence-associated expression, natural senescence	https://doi.org/10.1371/journal.pone.0115617
Brachypodium distachyon ac. Bd21	qRT-PCR	BdSAG12	senescence-associated expression, natural senescence	https://doi.org/10.1016/j.plantsci.2019.110278
Oryza sativa	sqRT-PCR	OsSAG12-1	senescence-associated expression, natural senescence	https://doi.org/10.1007/s12038-013-9334-7
