# Supplementary material for: Disparate Dynamics of Gene Body and cis-Regulatory Element Evolution Illustrated for the Senescence-Associated Cysteine Protease Gene SAG12 of Plants
Source: Plants (Basel). 2021 Jul 6;10(7):1380. doi: 10.3390/plants10071380 (PMC8309469; doi:10.3390/plants10071380)
Supplement: Supplementary file 1 [file plants-10-01380-s001.zip › Supplementary Table S5.xls]

## Sheet: Known motifs
List of known regulatory motifs recognized by HOMER as over-represented within the group of 2000-bp promoters of the AtSAG12 orthologs, when compared to the list of 2000-bp promoters from Arabidopsis
Rank	Motif	Name	P-value	log P-value	Q-Value (Benjamini)	# Target sequences with motif	% Target sequences with motif	# Background sequences with motif	% Background sequences with motif	AtSAG12
1		SPL5(SBP)/colamp-SPL5-DAP-Seq(GSE60143)/Homer	1e-05	-12.81	0.0014	70	0.7778	12838.1	0.5406	+
2		ANAC042(NAC)/col-ANAC042-DAP-Seq(GSE60143)/Homer	0.0001	-10.24	0.0091	51	0.5667	8437.4	0.3553	-
3		ANAC094(NAC)/col-ANAC094-DAP-Seq(GSE60143)/Homer	0.0001	-10.14	0.0091	40	0.4444	5888.9	0.248	-
4		bHLH28(bHLH)/col-bHLH28-DAP-Seq(GSE60143)/Homer	0.001	-8.458	0.0268	53	0.5889	9469.4	0.3987	+
5		ANAC083(NAC)/col-ANAC083-DAP-Seq(GSE60143)/Homer	0.01	-6.634	0.133	74	0.8222	16016.1	0.6744	+
6		At5g29000(G2like)/col-At5g29000-DAP-Seq(GSE60143)/Homer	0.01	-6.535	0.133	44	0.4889	7872.9	0.3315	+
7		HAT5(Homeobox)/colamp-HAT5-DAP-Seq(GSE60143)/Homer	0.01	-6.25	0.1396	43	0.4778	7730.2	0.3255	+
8		SPL15(SBP)/colamp-SPL15-DAP-Seq(GSE60143)/Homer	0.01	-6.17	0.1396	85	0.9444	19906.7	0.8382	+
9		TCP7(TCP)/col-TCP7-DAP-Seq(GSE60143)/Homer	0.01	-6.093	0.1396	21	0.2333	2877.2	0.1211	-
10		AT2G20400(G2like)/colamp-AT2G20400-DAP-Seq(GSE60143)/Homer	0.01	-5.747	0.1616	29	0.3222	4654.2	0.196	-
11		ANAC070(NAC)/colamp-ANAC070-DAP-Seq(GSE60143)/Homer	0.01	-5.722	0.1616	84	0.9333	19682.9	0.8288	+
12		FUS3(ABI3VP1)/col-FUS3-DAP-Seq(GSE60143)/Homer	0.01	-5.663	0.1616	62	0.6889	12900.6	0.5432	+
13		HAP3(CCAATHAP3)/col-HAP3-DAP-Seq(GSE60143)/Homer	0.01	-5.597	0.1616	39	0.4333	7005	0.295	-
14		IBL1(bHLH)/Seedling-IBL1-ChIP-Seq(GSE51120)/Homer	0.01	-5.377	0.167	67	0.7444	14434.3	0.6078	-
15		AT1G19040(NAC)/col-AT1G19040-DAP-Seq(GSE60143)/Homer	0.01	-5.357	0.167	17	0.1889	2261.1	0.0952	+
16		ATHB15(HB)/col-ATHB15-DAP-Seq(GSE60143)/Homer	0.01	-4.982	0.217	57	0.6333	11832.7	0.4982	+
17		AT3G51470(DBP)/col-AT3G51470-DAP-Seq(GSE60143)/Homer	0.01	-4.926	0.217	77	0.8556	17630.2	0.7423	+

## Sheet: Unknown motifs 6nt
List of unknown regulatory motifs (6nt long) recognized by HOMER as over-represented within the group of 2000-bp promoters of the AtSAG12 orthologs, when compared to the list of 2000-bp promoters from Arabidopsis * - possible false positive
Rank	Motif	P-value	log P-pvalue	% of Targets	% of Background	STD(Bg STD)	Best Match/Details	AtSAG12
1*		1e-10	-24.67	0.6778	0.3305	633.6bp (3298.6bp)	StBRC1/MA1410.1/Jaspar(0.712)	-
2*		1e-08	-19.17	0.6	0.3014	599.4bp (1236.7bp)	SPL5(SBP)/colamp-SPL5-DAP-Seq(GSE60143)/Homer(0.891)	+
3*		1e-07	-17.89	0.8333	0.5523	532.1bp (2403.2bp)	Foxn1/MA1684.1/Jaspar(0.771)	+
4*		1e-06	-14.3	0.6333	0.3746	651.0bp (2580.6bp)	ABI4(2)(AP2/EREBP)/Zea mays/AthaMap(0.829)	-
5*		1e-06	-14.05	0.4889	0.2486	607.1bp (3267.4bp)	E2FA(E2FDP)/colamp-E2FA-DAP-Seq(GSE60143)/Homer(0.732)	-
6*		1e-05	-11.95	0.7222	0.4896	544.3bp (2714.9bp)	ABI3/MA0564.1/Jaspar(0.784)	-
7*		1e-05	-11.53	0.5778	0.3511	543.7bp (2307.5bp)	NAC92/MA1044.1/Jaspar(0.741)	-
8*		0.0001	-11.38	0.7556	0.5326	609.8bp (1926.7bp)	AT5G25475(ABI3VP1)/col-AT5G25475-DAP-Seq(GSE60143)/Homer(0.716)	+
9*		0.0001	-10.13	0.6556	0.4428	569.5bp (2549.7bp)	HAP3(CCAATHAP3)/col-HAP3-DAP-Seq(GSE60143)/Homer(0.718)	-
10*		0.001	-8.313	0.4889	0.3074	638.5bp (1500.7bp)	ARF27/MA1691.1/Jaspar(0.701)	-
11*		0.01	-5.884	0.4111	0.2707	630.7bp (1505.8bp)	LEC2/MA0581.1/Jaspar(0.645)	-
12*		0.1	-4.406	0.5444	0.4208	610.1bp (1862.9bp)	At3g24120(G2like)/col-At3g24120-DAP-Seq(GSE60143)/Homer(0.712)	-

## Sheet: Unknown motifs 8nt
List of unknown regulatory motifs (8nt long) recognized by HOMER as over-represented within the group of 2000-bp promoters of the AtSAG12 orthologs, when compared to the list of 2000-bp promoters from Arabidopsis * - possible false positive
Rank	Motif	P-value	log P-pvalue	% of Targets	% of Background	STD(Bg STD)	Best Match/Details	AtSAG12
1		1e-17	-39.44	0.2	0.0105	585.0bp (1112.2bp)	TCP23/MA1066.1/Jaspar(0.739)	-
2		1e-16	-37.27	0.6	0.1965	628.7bp (2084.9bp)	AT3G51470(DBP)/col-AT3G51470-DAP-Seq(GSE60143)/Homer(0.769)	+
3		1e-14	-34.44	0.2889	0.0396	638.7bp (1223.4bp)	StBRC1/MA1410.1/Jaspar(0.886)	-
4		1e-14	-32.9	0.2222	0.0211	391.8bp (636.1bp)	SPL12/MA1057.1/Jaspar(0.737)	-
5		1e-13	-31.16	0.3	0.0501	542.3bp (1050.5bp)	LBD18/MA1673.1/Jaspar(0.723)	-
6		1e-13	-30.47	0.3556	0.0763	584.3bp (1394.9bp)	ERF069/MA0997.1/Jaspar(0.708)	-
7		1e-12	-27.8	0.6889	0.3194	598.2bp (2437.7bp)	ABI4(2)(AP2/EREBP)/Zea mays/AthaMap(0.765)	-
8*		1e-11	-25.65	0.4333	0.1366	687.9bp (1406.6bp)	E2FA/MA1414.1/Jaspar(0.629)	-
9*		1e-09	-21.6	0.6556	0.3325	596.4bp (867.6bp)	HAP3(CCAATHAP3)/col-HAP3-DAP-Seq(GSE60143)/Homer(0.699)	-
10*		1e-09	-21.32	0.1444	0.0139	382.6bp (670.0bp)	Foxn1/MA1684.1/Jaspar(0.675)	-
11*		1e-08	-19.19	0.6444	0.3412	515.5bp (2353.3bp)	P0510F09.23/MA1030.1/Jaspar(0.666)	-
12*		1e-07	-18.14	0.3111	0.0959	610.1bp (2376.3bp)	MYB51(MYB)/col-MYB51-DAP-Seq(GSE60143)/Homer(0.681)	-
13*		1e-07	-18.01	0.3778	0.1382	408.3bp (2868.2bp)	MYB124/MA1426.1/Jaspar(0.707)	-
14*		0.0001	-10.8	0.6	0.3801	535.8bp (674.9bp)	TBP(- other)/several species/AthaMap(0.867)	+
15*		0.001	-8.353	0.2444	0.1095	512.6bp (920.8bp)	At3g24120(G2like)/col-At3g24120-DAP-Seq(GSE60143)/Homer(0.735)	-
16*		0.01	-6.476	0.5333	0.374	540.1bp (674.3bp)	REM19(REM)/colamp-REM19-DAP-Seq(GSE60143)/Homer(0.777)	-

## Sheet: Unknown motifs 10nt
List of unknown regulatory motifs (10nt long) recognized by HOMER as over-represented within the group of 2000-bp promoters of the AtSAG12 orthologs, when compared to the list of 2000-bp promoters from Arabidopsis * - possible false positive
Rank	Motif	P-value	log P-pvalue	% of Targets	% of Background	STD(Bg STD)	Best Match/Details	AtSAG12
1		1e-23	-53.12	0.2556	0.0119	734.5bp (914.8bp)	ABI4(2)(AP2/EREBP)/Zea mays/AthaMap(0.772)	-
2		1e-21	-49.88	0.1778	0.0034	470.5bp (527.0bp)	SPL9(SBP)/colamp-SPL9-DAP-Seq(GSE60143)/Homer(0.712)	-
3		1e-20	-48.33	0.1	0	465.0bp (383.1bp)	POL013.1_MED-1/Jaspar(0.698)	-
4		1e-20	-47.03	0.2222	0.0098	511.3bp (817.6bp)	DREB26(AP2EREBP)/col-DREB26-DAP-Seq(GSE60143)/Homer(0.664)	-
5		1e-18	-43.57	0.1111	0.0005	453.9bp (460.8bp)	AT3G58630(Trihelix)/col-AT3G58630-DAP-Seq(GSE60143)/Homer(0.653)	-
6		1e-18	-42.33	0.1556	0.0033	482.0bp (554.5bp)	ERF115(AP2EREBP)/colamp-ERF115-DAP-Seq(GSE60143)/Homer(0.699)	-
7		1e-16	-38.76	0.0889	0.0002	419.3bp (242.8bp)	AIL7/MA1235.1/Jaspar(0.589)	-
8*		1e-16	-37.5	0.1778	0.0079	251.4bp (967.1bp)	AT1G76870/MA1367.1/Jaspar(0.679)	+
9*		1e-16	-37.22	0.0778	0.0001	441.2bp (376.0bp)	POL008.1_DCE_S_I/Jaspar(0.613)	-
10*		1e-15	-34.78	0.1111	0.0015	499.6bp (462.5bp)	GATA15/MA1016.1/Jaspar(0.628)	-
11*		1e-14	-32.51	0.1889	0.0134	413.1bp (998.5bp)	TCP16/MA0587.1/Jaspar(0.647)	+
12*		1e-13	-30.55	0.0778	0.0004	203.9bp (787.5bp)	LEP(AP2EREBP)/col-LEP-DAP-Seq(GSE60143)/Homer(0.717)	-
13*		1e-13	-30.48	0.1778	0.0127	639.7bp (915.2bp)	ERF018/MA1048.1/Jaspar(0.655)	-
14*		1e-11	-27	0.2556	0.0413	403.0bp (2498.7bp)	TSAR2/MA1412.1/Jaspar(0.772)	-
15*		1e-10	-25.01	0.2778	0.0551	493.7bp (2421.1bp)	RAP211(AP2EREBP)/colamp-RAP211-DAP-Seq(GSE60143)/Homer(0.688)	-
16*		1e-10	-23.92	0.2	0.027	551.6bp (769.3bp)	UIF1/MA1413.1/Jaspar(0.797)	-
17*		1e-08	-20.13	0.0889	0.0035	368.6bp (742.3bp)	ESE3(AP2EREBP)/col-ESE3-DAP-Seq(GSE60143)/Homer(0.592)	-
18*		0.1	-3.974	0.3667	0.262	511.3bp (682.8bp)	FUS3/MA0565.2/Jaspar(0.671)	+

## Sheet: Unknown motifs 12nt
List of unknown regulatory motifs (12nt long) recognized by HOMER as over-represented within the group of 2000-bp promoters of the AtSAG12 orthologs, when compared to the list of 2000-bp promoters from Arabidopsis * - possible false positive
Rank	Motif	P-value	log P-pvalue	% of Targets	% of Background	STD(Bg STD)	Best Match/Details	AtSAG12
1		1e-32	-75.31	0.2667	0.005	219.6bp (612.3bp)	TBP(- other)/several species/AthaMap(0.795)	+
2		1e-24	-56.12	0.1222	0.0002	464.6bp (249.7bp)	SD0002.1_at_AC_acceptor/Jaspar(0.713)	-
3		1e-23	-53.64	0.1222	0.0002	278.2bp (414.0bp)	FRS9(ND)/col-FRS9-DAP-Seq(GSE60143)/Homer(0.666)	-
4		1e-22	-52.6	0.1778	0.0028	372.9bp (576.2bp)	ZML2(C2C2gata)/col-ZML2-DAP-Seq(GSE60143)/Homer(0.651)	+
5		1e-20	-47.93	0.1222	0.0005	461.5bp (674.6bp)	MF0001.1_ETS_class/Jaspar(0.647)	-
6		1e-20	-46.62	0.1	0.0001	455.1bp (354.8bp)	ANAC079(NAC)/colamp-ANAC079-DAP-Seq(GSE60143)/Homer(0.653)	-
7		1e-18	-42.76	0.1667	0.0043	365.3bp (720.9bp)	HAP3(CCAATHAP3)/col-HAP3-DAP-Seq(GSE60143)/Homer(0.585)	-
8		1e-18	-42.76	0.0889	0.0001	55.8bp (276.5bp)	AZF1(C2H2)/colamp-AZF1-DAP-Seq(GSE60143)/Homer(0.655)	-
9		1e-17	-39.86	0.1	0.0004	494.3bp (503.5bp)	LBD13(LOBAS2)/colamp-LBD13-DAP-Seq(GSE60143)/Homer(0.681)	-
10		1e-17	-39.29	0.0778	0	302.6bp (0.0bp)	GATA11/MA1014.1/Jaspar(0.672)	-
11		1e-17	-39.29	0.0778	0	376.2bp (0.0bp)	GATA15/MA1016.1/Jaspar(0.579)	-
12		1e-17	-39.29	0.0778	0	388.5bp (0.0bp)	AGL55/MA1202.1/Jaspar(0.546)	-
13		1e-16	-37.05	0.1	0.0006	404.9bp (532.9bp)	ARF1(ABI3/VP1)/Arabidopsis thaliana/AthaMap(0.759)	-
14		1e-16	-36.96	0.0889	0.0003	43.0bp (336.9bp)	POL008.1_DCE_S_I/Jaspar(0.622)	-
15		1e-14	-33.75	0.0889	0.0005	573.4bp (625.2bp)	WRKY62/MA1091.1/Jaspar(0.647)	-
16		1e-13	-31.7	0.0667	0.0001	487.4bp (122.1bp)	HHO3/MA1386.1/Jaspar(0.749)	-
17		1e-13	-29.98	0.0778	0.0004	509.2bp (536.7bp)	TB1/MA1430.1/Jaspar(0.657)	-
18*		1e-08	-20.64	0.0667	0.001	35.7bp (496.4bp)	TCX2/MA1162.1/Jaspar(0.714)	-
19*		1e-08	-19.68	0.0444	0.0001	266.0bp (143.3bp)	JGL(C2H2)/col-JGL-DAP-Seq(GSE60143)/Homer(0.648)	-
20*		1e-08	-18.99	0.0556	0.0005	0.0bp (360.0bp)	FUS3/MA0565.2/Jaspar(0.594)	-
21*		1e-05	-11.98	0.5889	0.3565	540.6bp (687.2bp)	TBP(- other)/several species/AthaMap(0.640)	+

## Sheet: Unknown motifs 14nt
List of unknown regulatory motifs (14nt long) recognized by HOMER as over-represented within the group of 2000-bp promoters of the AtSAG12 orthologs, when compared to the list of 2000-bp promoters from Arabidopsis * - possible false positive
Rank	Motif	P-value	log P-pvalue	% of Targets	% of Background	STD(Bg STD)	Best Match/Details	AtSAG12
1		1e-35	-82.21	0.1778	0.0002	10.4bp (587.8bp)	POL012.1_TATA-Box/Jaspar(0.712)	+
2		1e-26	-62.01	0.1222	0	443.9bp (210.2bp)	AGL42/MA1201.1/Jaspar(0.684)	-
3		1e-24	-56.12	0.1222	0.0002	430.7bp (326.2bp)	ABI4(2)(AP2/EREBP)/Zea mays/AthaMap(0.635)	-
4		1e-21	-50.63	0.1	0	369.1bp (0.0bp)	bZIP910(1)(bZIP)/Antirrhinum majus/AthaMap(0.580)	-
5		1e-20	-48.32	0.1111	0.0002	646.6bp (623.3bp)	GAMYB(MYB)/Hordeum vulgare/AthaMap(0.607)	-
6		1e-19	-45.24	0.1	0.0002	494.3bp (477.4bp)	POL004.1_CCAAT-box/Jaspar(0.563)	-
7		1e-19	-45.24	0.1	0.0002	339.6bp (366.5bp)	ANAC071(NAC)/col-ANAC071-DAP-Seq(GSE60143)/Homer(0.658)	-
8		1e-19	-44.95	0.0889	0	55.8bp (0.0bp)	AT2G20400(G2like)/colamp-AT2G20400-DAP-Seq(GSE60143)/Homer(0.638)	-
9		1e-19	-44.95	0.0889	0	488.4bp (0.0bp)	SD0002.1_at_AC_acceptor/Jaspar(0.669)	-
10		1e-19	-44.95	0.0889	0	495.7bp (0.0bp)	NLP7(RWPRK)/col-NLP7-DAP-Seq(GSE60143)/Homer(0.612)	-
11		1e-17	-39.29	0.0778	0	439.9bp (0.0bp)	GATA15/MA1016.1/Jaspar(0.538)	-
12		1e-17	-39.29	0.0778	0	394.3bp (0.0bp)	ERF2(AP2EREBP)/colamp-ERF2-DAP-Seq(GSE60143)/Homer(0.616)	-
13		1e-17	-39.29	0.0778	0	392.4bp (0.0bp)	FUS3/MA0565.2/Jaspar(0.562)	-
14		1e-17	-39.29	0.0778	0	374.9bp (0.0bp)	Unknown4/Arabidopsis-Promoters/Homer(0.612)	-
15		1e-17	-39.29	0.0778	0	371.6bp (106.9bp)	TF3A(C2H2)/col-TF3A-DAP-Seq(GSE60143)/Homer(0.567)	-
16		1e-16	-38.07	0.1	0.0005	409.2bp (367.2bp)	SPL3/MA0577.2/Jaspar(0.597)	-
17		1e-12	-28.01	0.0556	0	502.4bp (0.0bp)	MYR2/MA1168.1/Jaspar(0.685)	-
18		1e-12	-28.01	0.0556	0	409.4bp (0.0bp)	NAC055/MA0937.1/Jaspar(0.614)	-
19		1e-12	-28.01	0.0556	0	275.7bp (0.0bp)	BEH2/MA1332.1/Jaspar(0.648)	-
20*		1e-10	-23.99	0.0556	0.0002	369.8bp (353.2bp)	LBD23(LOBAS2)/colamp-LBD23-DAP-Seq(GSE60143)/Homer(0.590)	-
21*		1e-09	-21.36	0.0667	0.0009	30.8bp (519.8bp)	TCX3/MA1682.1/Jaspar(0.646)	-
22*		0.001	-7.561	0.2222	0.1001	492.8bp (674.8bp)	TBP(- other)/several species/AthaMap(0.643)	-
23*		0.01	-5.579	0.0111	0	89.5bp (0.0bp)	ARR10/MA0121.1/Jaspar(0.539)	-

## Sheet: Unknown motifs 16nt
List of unknown regulatory motifs (16nt long) recognized by HOMER as over-represented within the group of 2000-bp promoters of the AtSAG12 orthologs, when compared to the list of 2000-bp promoters from Arabidopsis * - possible false positive
Rank	Motif	P-value	log P-pvalue	% of Targets	% of Background	STD(Bg STD)	Best Match/Details	AtSAG12
1		1e-30	-69.83	0.1556	0.0002	494.1bp (383.1bp)	EIL4(EIL)/Tomato-EIL4-ChIP-Seq(GSE116581)/Homer(0.591)	-
2		1e-29	-68.79	0.1444	0.0001	10.2bp (698.0bp)	TBP(- other)/several species/AthaMap(0.753)	+
3		1e-27	-64.4	0.1444	0.0002	450.5bp (405.0bp)	At2g03500(G2like)/col-At2g03500-DAP-Seq(GSE60143)/Homer(0.539)	-
4		1e-22	-51.52	0.1444	0.001	669.5bp (384.1bp)	MF0008.1_MADS_class/Jaspar(0.653)	-
5		1e-21	-50.63	0.1	0	442.7bp (0.0bp)	RRTF1(AP2EREBP)/colamp-RRTF1-DAP-Seq(GSE60143)/Homer(0.537)	-
6		1e-21	-50.63	0.1	0	286.2bp (0.0bp)	MYB116(MYB)/colamp-MYB116-DAP-Seq(GSE60143)/Homer(0.608)	-
7		1e-21	-50.63	0.1	0	301.5bp (0.0bp)	AT2G20110(CPP)/colamp-AT2G20110-DAP-Seq(GSE60143)/Homer(0.569)	-
8		1e-21	-49.26	0.1222	0.0004	725.6bp (465.9bp)	TB1/MA1430.1/Jaspar(0.552)	-
9		1e-21	-48.57	0.1222	0.0005	521.5bp (462.3bp)	AT1G22810/MA1255.1/Jaspar(0.537)	-
10		1e-19	-45.18	0.1222	0.0007	419.9bp (395.5bp)	VRN1(ABI3VP1)/col-VRN1-DAP-Seq(GSE60143)/Homer(0.706)	-
11		1e-19	-44.95	0.0889	0	61.1bp (221.0bp)	HSF21(HSF)/col-HSF21-DAP-Seq(GSE60143)/Homer(0.624)	-
12		1e-17	-39.29	0.0778	0	142.1bp (392.3bp)	At2g41835(C2H2)/col-At2g41835-DAP-Seq(GSE60143)/Homer(0.557)	-
13		1e-15	-36.23	0.2667	0.0296	451.3bp (1210.8bp)	LEP(AP2EREBP)/col-LEP-DAP-Seq(GSE60143)/Homer(0.698)	-
14		1e-14	-33.65	0.0667	0	479.7bp (0.0bp)	AT5G45580(G2like)/colamp-AT5G45580-DAP-Seq(GSE60143)/Homer(0.650)	-
15		1e-13	-31.7	0.0667	0.0001	529.2bp (168.6bp)	ATY13(MYB)/col-ATY13-DAP-Seq(GSE60143)/Homer(0.550)	-
16		1e-12	-28.01	0.0556	0	12.0bp (0.0bp)	At3g45610(C2C2dof)/col-At3g45610-DAP-Seq(GSE60143)/Homer(0.588)	-
17		1e-12	-28.01	0.0556	0	437.5bp (0.0bp)	At5g04390(C2H2)/col200-At5g04390-DAP-Seq(GSE60143)/Homer(0.557)	-
18*		1e-10	-24.69	0.0667	0.0004	550.5bp (660.1bp)	Unknown3/Arabidopsis-Promoters/Homer(0.563)	-
19*		1e-09	-22.47	0.0667	0.0007	34.4bp (478.0bp)	AT2G20110/MA1380.1/Jaspar(0.763)	-
20*		1e-08	-20.64	0.0667	0.001	298.2bp (425.5bp)	TSO1/MA1161.1/Jaspar(0.700)	-
21*		1e-06	-15.73	0.3778	0.1516	425.1bp (698.5bp)	TBP(- other)/several species/AthaMap(0.634)	-
22*		0.0001	-11.32	0.1556	0.0394	477.3bp (4472.2bp)	LBD23(LOBAS2)/colamp-LBD23-DAP-Seq(GSE60143)/Homer(0.574)	-
23*		0.0001	-10.84	0.0889	0.0125	203.1bp (1199.2bp)	RAV1(2)(AP2/EREBP)/Arabidopsis thaliana/AthaMap(0.490)	-
24*		0.01	-5.579	0.0111	0	228.3bp (0.0bp)	NTL9/MA1046.1/Jaspar(0.651)	-
